# Supplementary material for: A Group-Based 8-Week Functional Interval-Type Outdoor Training Program Improves Physical Performance in Recreationally Active Adults
Source: Front Sports Act Living. 2021 Mar 31;3:627853. doi: 10.3389/fspor.2021.627853 (PMC8044832; doi:10.3389/fspor.2021.627853)
Supplement: Supplementary file 1 [file Table_1.XLSX]

## Sheet: Tabelle3
	Exercise schedule 8-week outdoor fitness training
	week	# training	main focus		Whole Body	Core	Push	Pull	Leg I	Leg II/ Plyo	Cardio up
	1	1		T1	walking burpees	chrunch variance (easy)	plank	Sling trainer- shoulder lock	squat variance (easy)	walking bridge	jumping jack
		2	Fitnesstest	T2	burpees	crunch	push ups	row	squats	Shoulder Bridge	High Knees
	2	3		T3	battle rope vs. jumping jack	supine position- hollow rock - easy level	dips	row (KB)	lunge	Agility- Skier movement	prone position- 25m sprint- prone position
		4		T4	deadlift/ swing (KB)	swimmer	dyn. Plank	brazilian abs twist	supine position - Miniband Abd	walking lunges (dumbbell)	high knees diagonal
	3	5	Tabata	T5	mountainclimber / battle rope	beetle/ russian twist	push up/ dip	row (tube) / reverse flys	squat jump / bridge	burpee / jumping jack	boxing/ boxing
		6		T6	partner wall slides	side plank	sling - push up	battle rope rotation / miniband side. Walk	partner push-walk	lunge to kick	sprint
	4	7	cardio circuit	T7	battle rope - variance	burpees	boxing	quivern	skipping	sumo squat jump	t-sprint
		8	upper vs. lower body	T8	push up / bridging	sling pull / one leg squat	sideplank / KB swing	sideplank / lunge 1-2-deep	dip / KB squat
	5	9		T9	jump vs. Crawling	shoulder bridge	walking push up	partner row	squat to press	lunge (KB)	skippings
		10		T10	sling plank or medball	core- boat	eccentric push up	tube pull in lunge	bear walk	miniband side walk	10 high knees + 3 jumps
	6	11	leg circuit	T11	lunge walk KB rotation	quivern vs. Slamball	miniband star move stand	Bridge (sling or MEDBALL)	supine position - Miniband Abd	sumo squat jump (in out)	big + small jump directions
		12	upper body	T12	single row KB	prone position - dumbbell rotation	push up + dumbbell/KB row	pull up	superband push up	jumping jack (with dumbbell)	Seil AR vs. Miniband AR
	7	13	Parcour special	T13	russian twist	high plank - medball roll around hands	KB Deadlift/swing	Pallof press (tube or superband)	delta - dumbbell	vs. Parcour- round (agility, hurdles, sprint, deep squat walk)
		14	core circuit	T14	partner superband diagonal	roll outs (sling trainer)	side plank + one leg bicycles	lunge - tube pull	brazilian abs twist	5x high knees vs. 2x dyn. Plank	burpee
	8	15		T15	high knees diagonal	hollow rock	t-plank	sling pull - variation	miniband walk	jump big forward + small backward	course- sprint
		16	Bad 21	T16	a mixture of 21 well known exercises (all together in 3x7 exercises á 1 minute)
	9	18		T17	miniband - external rotation	chinnies	sling - push up	battle rope - double with jump	lunge to kick	deadlift - KB	frogger
		19	Fitnesstest	T18	burpees	crunch	push ups	row	squats	Shoulder Bridge	High Knees
	warm up		(about 10 minutes)	1. "Joint-by-joint"- mobilization from the feet to the head (slightly moving each joint through its range of motion)
				2. larger and more complex movements (e.g. sidesteps, lunges, plank- or deep squat positions). Specifically coordinated and harmonized for the upcoming exercises in the main part (circuit).
				3. Small games (e.g. relay games) or little jumps (e.g. jumping jacks). This part aimed to raise the heartrate and to prepare the cardio-vascular- system for the upcoming loads.
	cool down		(about 10 minutes)	A collection of stretching and cool-down exercises like breathing, stretching body positions, or special attention to demanded body parts to lower the hearrtrate and to end up with an positive feeling/impression.
